# Supplementary material for: Legionella pneumophila in Municipal Shower Systems in Stavanger, Norway; A Longitudinal Surveillance Study Using Whole Genome Sequencing in Risk Management
Source: Microorganisms. 2022 Feb 28;10(3):536. doi: 10.3390/microorganisms10030536 (PMC8954845; doi:10.3390/microorganisms10030536)
Supplement: Supplementary file 1 [file microorganisms-10-00536-s001.zip]

Archive with 1 entries (1 files):
- microorganisms-1599899-supplementary.pdf
